# Supplementary material for: Exposure to Oxidized Multi-Walled CNTs Can Lead to Oxidative Stress in the Asian Freshwater Clam Corbicula fluminea (Müller, 1774)
Source: Int J Mol Sci. 2023 Nov 9;24(22):16122. doi: 10.3390/ijms242216122 (PMC10671163; doi:10.3390/ijms242216122)
Supplement: Supplementary file 1 [file ijms-24-16122-s001.zip]

Archive with 1 entries (1 files):
- ijms-2699321-supplementary.pdf
